# Supplementary material for: Otogenic Meningitis or Meningoencephalitis in 30 Dogs: Association Between Neurological Signs, Magnetic Resonance Imaging Findings, and Outcome
Source: Vet Sci. 2025 May 9;12(5):456. doi: 10.3390/vetsci12050456 (PMC12115475; doi:10.3390/vetsci12050456)
Supplement: Supplementary file 1 [file vetsci-12-00456-s001.zip]

Archive with 1 entries (1 files):
- vetsci-3560689-supplementary.pdf
